# Supplementary material for: Is spinal sagittal alignment of diffuse idiopathic skeletal hyperostosis relevant to thoracolumbar pain? A controlled study
Source: BMC Musculoskelet Disord. 2022 Dec 27;23:1134. doi: 10.1186/s12891-022-06084-0 (PMC9793584; doi:10.1186/s12891-022-06084-0)
Supplement: Supplementary file 1 — Additional file 1. [file 12891_2022_6084_MOESM1_ESM.xlsx]

## Sheet: Sheet1
Patients	gender(1 for male ;0 for female)	age	height(cm)	weight(kg)	BMI	Diabetes(1 for suffer;0 for healthy)	hypertension(1 for suffer;0 for healthy)	Thoracolumbar pain（1 for +pain；0 for -pain）	angle	T12	L1	L2	L3	L4	L5	S1	LL	Osteophyte	T9	T10	T11	T12	L1	L2	L3
1	0	61	170	75	25.9516	1	1	1		-2.7	5.5	1.2	0	6.3	1.8	30.2	77.9		0	0	3	2	2	1	1
2	0	75	150	47	20.8889	1	1	1		0	-3.7	-1.1	1.7	12.9	12.5	5.6	37.2		3	3	3	0	1	3	0
3	0	58	150	52.5	23.3333	1	1	1		6.5	4.2	0.8	4.3	13.3	4	24.3	28.7		2	2	2	1	0	0	0
4	1	59	170	100	34.6021	0	1	1		2	8.8	6.3	0.2	0	0.1	10.7	50		3	3	3	3	2	1	0
5	1	81	165	62	22.7732	0	1	1		4.5	2.2	2.9	11.2	10.9	13.4	8.2	31		3	3	3	0	3	3	1
6	1	76	173	66	22.0522	0	1	1		-2	-0.4	5.6	10.3	11	15.8	23.5	54.5		0	2	2	3	3	3	0
7	0	86	150	45	20	0	1	1		6	2.6	4.2	6.7	14	12.5	10.1	30		2	1	3	1	3	3	0
8	0	64	160	70	27.3438	0	1	1		2.1	2.7	3.9	4	6.6	6.6	-6.2	33.7		1	0	3	1	1	0	0
9	1	59	165	70	25.7117	1	0	1		1.6	5.7	4.6	8.9	10.9	7.8	16.8	16.4		0	0	3	2	1	3	0
10	1	91	168	52	18.424	1	0	1		3.4	16.2	2.4	7.4	3.8	14	7	61.4		3	3	3	3	1	3	3
11	0	55	158	60	24.0346	1	0	1		1.2	1.7	3.8	8.6	14.1	4.1	16.1	29		3	3	0	2	0	0	0
12	1	51	185	97.5	28.4879	0	0	1		5.3	3.8	3.6	15.2	9.7	7.9	17.7	51.9		3	3	3	3	1	3	0
13	1	49	170	80	27.6817	0	0	1		-2.3	-0.2	5.5	0.6	5.7	6.6	2.2	12.7		0	0	3	3	3	3	1
14	1	60	170	80	27.6817	0	0	1		1.1	5.1	1.4	1	5.5	13.3	9.8	56.6		3	3	3	2	0	0	0
15	0	83	155	62.2	25.8897	0	0	1		2.2	-2.7	-1.5	7	3.2	6.6	26.1	66.2		3	3	3	3	3	1	1
16	0	72	161	68	26.2336	0	0	1		4.7	5.2	3.6	14.4	9.6	16.1	27.8	48.7		3	3	3	3	3	2	2
17	1	66	160	75	29.2969	1	1	0		7.2	2	9.9	10.8	12	9.1	23.3	45		1	2	2	2	0	0	0
18	1	69	165	76	27.9155	1	1	0		0.6	6.2	4.7	2	7.7	7.2	9.1	53.3		3	3	1	1	0	0	0
19	1	81	167	86	30.8365	1	1	0		0	1.9	4.2	0.8	12.6	21.8	4.7	38.7		0	0	0	0	1	2	3
20	0	70	156	60	24.6548	1	1	0		0.9	-4	9	4.6	8.3	10.9	13	49.4		3	1	0	0	0	0	0
21	1	61	167	85	30.478	0	1	0		6.2	4.6	3.3	4	7.6	9.8	9.9	46.4		3	3	3	3	3	1	0
22	1	64	160	53	20.7031	0	1	0		2.8	11.3	8.8	14.3	9.4	6.6	10.9	39.8		0	0	1	2	2	1	1
23	1	62	170	80	27.6817	0	1	0		7.6	16.8	5.4	11.4	0.3	7.3	5	25.3		3	2	3	1	1	1	1
24	1	79	158	55	22.0317	0	1	0		-1.8	4.7	3.5	3.2	4.9	5.8	0.4	51.4		2	2	3	1	1	1	0
25	1	43	172	85	28.7317	0	1	0		5.7	4.8	5.2	5.9	9.4	7.3	16.7	33		0	0	0	0	0	0	0
26	1	88	170	55	19.0311	0	1	0		5.9	4.7	6.6	5.7	14.2	11.3	18.8	49.8		0	3	3	2	0	3	3
27	1	81	168	63	22.3214	0	1	0		0.9	5.8	7.9	8.7	11.2	11.4	0.9	38.9		3	3	3	1	0	0	0
28	1	76	167	79	28.3266	0	1	0		1.9	-0.6	-0.5	3.7	14.9	9.6	10.2	44.4		3	2	3	3	2	0	0
29	1	55	162	71	27.0538	0	1	0		0.2	0.6	7	4.9	8.1	8.9	2.2	40.2		3	3	0	0	0	0	0
30	0	86	153	60	25.6312	0	1	0		5.3	5.1	1	7.2	0.2	6.2	5.6	32.1		0	0	0	0	3	3	0
31	0	66	158	60	24.0346	0	1	0		-0.1	-3.4	2.8	0.2	9.5	11.4	17.1	31.7		3	3	3	1	1	3	0
32	0	73	150	60	26.6667	0	1	0		0.1	-2.7	5.6	10.5	11	22.4	27.3	58.7		3	2	2	1	1	2	0
33	0	67	156	60	24.6548	0	1	0		0.9	3.2	3.8	9.9	5.2	3.9	3.9	37		3	3	2	3	0	0	0
34	1	61	170	85	29.4118	1	0	0		4	3.9	5.4	10.9	7.7	8.7	15.9	47.8		3	2	2	0	1	0	0
35	0	55	158	60	24.0346	1	0	0		3.1	0.7	3.3	10.3	9.9	11.8	13.4	34.8		3	3	0	0	1	0	0
36	1	65	166	65.7	23.8424	0	0	0		4.4	8.8	5.4	5.6	0	3.1	16.3	30.3		3	3	3	3	1	0	0
37	1	51	165	83.6	30.7071	0	0	0		4.1	2.3	-0.5	2	3	5.5	13.8	28.4		3	3	3	3	3	1	0
38	1	60	170	80	27.6817	0	0	0		8.4	6.1	11.8	9.2	10.4	5.5	4.8	46.3		3	1	0	0	0	0	0
39	1	61	175	72.5	23.6735	0	0	0		0.3	1	3.3	3.5	5.5	9.9	8.9	38.7		3	3	3	3	3	1	0
40	1	68	168	60	21.2585	0	0	0		0.5	1.1	3.3	14	11.8	13.3	21.3	60.8		2	1	2	1	1	1	1
41	1	74	175	86	28.0816	0	0	0		-2.5	6.7	4.3	4.8	12.7	7.4	6	74.7		3	3	0	0	0	0	0
42	1	71	163	70	26.3465	0	0	0		3.9	4.7	9.6	11.2	12	12.6	18.8	56.1		3	3	3	0	0	0	0
43	1	66	162	67	25.5296	0	0	0		11.6	18.1	13.9	4.2	4.8	11.1	11.2	39.6		0	0	0	1	1	1	1
44	1	67	171	60	20.5191	0	0	0		-2.2	6	3.4	5	9.1	12	16.9	69.5		3	3	3	3	0	1	3
45	0	71	160	60	23.4375	0	0	0		5.1	-2.9	3.3	3.1	0.3	7.6	9.6	18.6		3	3	3	3	3	3	3
46	0	68	155	60	24.974	0	0	0		0	0.2	2.2	2.9	8.9	8.9	18.1	55.4		0	0	0	0	0	0	0
47	0	52	158	57.5	23.0332	0	0	0		-0.1	3.8	4.9	9.1	10.5	18.8	9.9	34.2		1	1	0	0	0	0	0
48	0	66	149	49.7	22.3864	0	0	0		-8.8	-4.3	2.5	4.6	16.8	13.1	5.2	53.6		0	3	3	3	3	0	0
49	0	81	156	50	20.5457	0	0	0		2.4	0.7	5	10.7	4	-6	10.1	80.6		2	2	3	3	1	0	0
50	0	56	162	85	32.3884	0	0	0		1.1	1.7	1	13	21	17.6	9.2	39		3	3	3	3	3	1	1
51	0	77	151	60	26.3146	0	0	0		0.3	2.1	1.1	1.4	8.3	3.5	2.7	24.1		3	2	2	2	2	0	0
