# Supplementary material for: Is spinal sagittal alignment of diffuse idiopathic skeletal hyperostosis relevant to thoracolumbar pain? A controlled study
Source: BMC Musculoskelet Disord. 2022 Dec 27;23:1134. doi: 10.1186/s12891-022-06084-0 (PMC9793584; doi:10.1186/s12891-022-06084-0)
Supplement: Supplementary file 2 — Additional file 2. [file 12891_2022_6084_MOESM2_ESM.xls]

## Sheet: Sheet1
Patients	gender(1 for male ;0 for female)	age	height(cm)	weight(kg)	BMI	Diabetes(1 for suffer;0 for healthy)	hypertension(1 for suffer;0 for healthy)	angle	T12	L1	L2	L3	L4	L5	S1	LL
1	0	90	152	45	19.4771	0	0		1.1	3.7	8.7	12.7	13.7	22.1	25.8	42.8
2	0	89	158	63	25.2363	0	0		-2.5	3.3	14.6	2.5	10.1	0.2	4.3	38.6
3	0	87	150	52	23.1111	0	1		4.5	1.2	-1.5	11	11.2	7.4	30.5	22.8
4	0	85	145	41	19.5006	0	0		0.9	1	3.5	8	7.1	11.9	10	40.8
5	0	82	160	58	22.6562	0	0		2.2	2.5	-3.8	0.3	6.4	19.6	22.9	21
6	1	81	155	57.2	23.8085	0	0		5	13.3	10.7	12.8	10.8	12.4	11	44.3
7	0	80	156	73	29.9967	0	0		1.7	1.4	8	9.5	8	2.2	14.9	31.7
8	1	79	170	62.5	21.6263	0	1		6.6	2.8	9.4	8.2	14.6	13.5	5	17
9	1	79	160	67.5	26.3672	0	0		0.5	3.7	3.2	11.7	7.9	16.7	6.8	64.2
10	0	78	160	65	25.3906	0	0		1	4.9	1.5	2.1	10.4	12.3	9.2	28.6
11	1	77	170	67	23.1834	0	0		0.1	-5.1	2.8	1.2	2.3	14.3	12.1	23.7
12	1	77	170	67	23.1834	0	0		3.6	3.9	7.5	3.7	10.5	8.7	9.9	54.9
13	0	77	150	45	20	0	0		0.5	-2.9	-1.7	-2.1	5.7	4.8	12.8	57.6
14	0	77	153	70	29.903	0	0		-0.5	0.6	-4	0.5	10.8	12.8	19.9	12.5
15	0	76	154	58	24.4561	0	0		0	2.8	8.5	2.8	7.7	9.2	8.5	54.8
16	0	76	153	60.5	25.8448	0	0		0.5	0.7	4.7	11	6.3	10.7	13.4	27.1
17	0	75	145	53.5	25.4459	0	1		-2.7	0	5.4	5.9	6.3	10.2	21.4	35.8
18	0	75	151	50	21.9289	0	0		0.2	1.5	-0.4	1	5.9	-1.2	16.1	27.2
19	0	75	157	59	23.9361	0	0		1.9	1.1	-0.8	3.2	9.5	8.5	19.6	13.2
20	0	75	150	44	19.5556	0	0		3.7	-2.1	4.7	7.6	0.5	4.3	5.8	31.1
21	0	75	150	48	21.3333	0	0		2.7	-2.8	1.4	7	10.6	18.4	20.6	67.4
22	0	74	155	70	29.1363	0	0		-1.9	0.3	8.8	12.8	8.8	12.5	6.4	48.4
23	0	74	157	51	20.6905	0	0		1.1	3.2	4.2	4.8	9.3	-0.8	9.1	20.8
24	0	73	155	60	24.974	0	1		-1.5	1.7	-4.3	11.5	7.5	2	9	27.5
25	0	73	156	54.3	22.3126	0	0		-3.4	2.2	-3.8	7.2	9	8.4	10.4	32
26	0	73	157	51	20.6905	0	0		1.9	1.9	3.8	10.4	4	5.5	4.8	51.3
27	0	72	153	60	25.6312	0	1		6.7	5.3	-0.2	4.3	7.5	15.9	12.2	27.9
28	1	72	168	50	17.7154	0	0		1.7	4.6	7.8	9	-4.6	17.7	24.2	45.8
29	1	72	160	57	22.2656	0	0		0.8	5.1	2.1	11.7	11	10.3	12.1	35.3
30	0	71	156	47	19.313	0	1		-3	2.8	8.2	7.7	8.9	10.2	14.6	34.4
31	1	71	168	65	23.03	0	0		0.8	2.4	0.8	1.6	7.1	-1.4	14.3	19.6
32	1	70	167	64.5	23.1274	0	1		-1.7	3.5	4.6	0.4	7.4	7.1	15.3	12.1
33	0	70	156	47	19.313	0	0		-0.5	0.2	5.6	4.8	5	13.8	5.1	43.6
34	0	69	152	48	20.7756	1	0		-0.4	-2.2	6.1	-0.8	5.6	3.4	7.4	35.2
35	1	69	171	62	21.2031	0	0		1.1	3.5	7.8	-0.1	13.8	0	4.1	9.7
36	0	69	152	48	20.7756	0	0		-2.6	-2.4	1	14.2	4.2	17.2	13.3	40.6
37	0	68	152	58	25.1039	0	1		-1	0.2	0.5	6.4	24.5	15.5	18	41.3
38	0	68	146	55	25.8022	1	0		-4.2	-1.3	4.7	16.6	9.2	7.4	0.4	57.1
39	0	68	165	77.5	28.4665	0	0		-1.4	4.4	9.8	8.5	13.1	3.4	16.4	33.4
40	1	67	165	60	22.0386	0	0		2.5	6.8	10.6	9.8	2.3	16.8	0.3	47.9
41	0	67	162	46	17.5278	0	0		-4.6	-1.6	0	3.8	5.8	5.2	8.5	60.9
42	0	67	162	46	17.5278	0	0		1.5	3	4.7	5.3	8.7	10.9	11.4	16.2
43	0	67	160	70	27.3437	0	0		4.8	4.6	5.3	1.6	7.9	5.9	13.7	13.1
44	0	67	155	44	18.3143	0	0		2.6	-0.2	4.8	6.2	14.9	12.7	17.4	13.1
45	0	67	158	58	23.2335	0	0		-2.9	-3.3	3.5	-2.1	11.2	3.7	6.4	6.8
46	1	66	170	70	24.2215	0	1		0.8	2.5	10.7	-2	0.1	9.9	11	27.2
47	0	66	160	56.6	22.1094	0	1		0.9	-1.5	-5	7.7	3	4.7	14.1	30.1
48	1	66	170	60	20.7612	0	0		-0.9	0.5	1.4	4.3	2.6	10.5	15.9	33.6
49	1	66	168	61	21.6128	0	0		0	1.9	2.5	0.3	4.4	10.4	8.9	30.6
50	0	66	155	45.7	19.0219	0	0		3.6	9.3	7.6	6.5	5.5	4	15.5	25.1
51	0	66	155	45	18.7305	0	0		-1.8	11.9	9.3	7.9	15.1	12.1	5.4	58.3
52	1	65	170	70	24.2215	0	1		-1	1.2	3.7	6.7	6.6	12.7	17.7	41.3
53	0	65	163	68	25.5937	0	1		-2.9	2.5	3.5	-0.3	6.6	-0.3	4	36.7
54	0	65	155	51	21.2279	0	0		0.6	0	0.9	8.1	9.1	0.7	9	47.1
55	0	65	155	45.8	19.0635	0	0		-1.3	-0.3	5	10.6	6.8	16.8	-6.2	56.3
56	1	64	162	62.5	23.815	0	1		0.7	6	5.1	10.4	7.6	11.7	18.7	23.9
57	0	64	155	64	26.6389	0	1		1.4	1.1	0.9	2.7	6.9	12.1	4.6	7.4
58	0	64	156	65	26.7094	0	1		1.6	-0.6	0.6	10.2	10.9	11.2	10.9	43.5
59	1	64	182	86	25.963	0	0		0.6	1.3	-2	6.7	8.5	10	3.4	32.7
60	1	64	170	55	19.0311	0	0		0.7	1.4	0.1	2.1	8.2	8.9	8.3	10.9
61	0	64	158	45	18.026	0	0		0	4.4	3.7	7	4.2	2.4	15.6	11.8
62	1	63	180	98	30.2469	0	0		0.9	1.1	6.3	12.4	0	8	10.7	45.3
63	0	63	159	57	22.5466	0	0		3.9	1.2	1.7	1.7	10.2	9	13.1	32.5
64	0	62	160	67	26.1719	0	1		3.3	1.1	-2.3	3.3	1.7	4.9	10.6	18.7
65	1	61	169	72.5	25.3843	0	1		2.8	2.7	2.9	3	7	17.6	17.8	29.1
66	1	61	158	62	24.8358	0	1		0	1.9	15.5	4.7	13.6	10.6	36	20.7
67	1	61	160	62.5	24.4141	0	0		3.3	0.1	6.9	10.6	9.6	9.8	19.2	45.9
68	0	61	160	64.4	25.1562	0	0		0.4	-3.2	3.5	9.1	8.4	3.6	14.4	37.7
69	0	61	160	55	21.4844	0	0		1.7	2	3.4	0.6	3.9	7.3	10.4	27.9
70	1	59	174	82	27.0842	1	1		2	0.6	2.9	0.8	13.8	11.3	11.8	29.4
71	1	59	170	70	24.2215	1	1		-2.5	0.1	3.7	8.6	8.6	16.6	10	20.3
72	0	59	172	74	25.0135	0	1		3.5	2.5	1.9	1.8	5.4	1.5	-2.4	24.8
73	1	59	165	55	20.202	0	0		1.9	5.4	5.8	6.5	6.7	10	2.1	37.9
74	1	59	165	55	20.202	0	0		0.3	4.3	8.9	7.6	8.2	10.3	11.2	43.1
75	0	58	154	50	21.0828	0	1		-2.7	-2.5	1.1	6.1	6	9.9	9.9	39.9
76	0	58	165	68	24.977	0	0		0.4	-3.9	0.8	1.5	6.3	2.1	6.1	28.3
77	0	58	154	50	21.0828	0	0		5	3.3	7.2	14.1	13.1	7.4	18.4	20.7
78	1	57	180	88	27.1605	1	1		2.6	0.7	9.3	5.8	10.8	2.3	15	36.4
79	1	57	172	74	25.0135	0	1		1.5	3.4	1.9	4.5	10.1	10.1	13	29.2
80	1	57	173	68	22.7204	0	0		2.5	0	3.4	8.4	10.5	18.4	-8.5	65.9
81	1	56	183	78	23.2912	0	1		7.7	3.9	0.3	6.5	2	9.7	16.6	15.5
82	1	56	162	59	22.4813	0	1		-1.4	-0.6	2.1	6.6	12.2	10.2	10.3	46.9
83	0	56	136	52	28.1142	0	1		-0.6	4.5	2.1	5.9	6.7	19	4.1	33.7
84	0	56	136	52	28.1142	0	1		2.2	2.1	3.4	9.5	11.7	2.5	6.6	42.6
85	1	55	178	84	26.5118	1	1		3.2	6	4.5	7.8	8.9	14.1	18.2	41.6
86	1	55	173	68	22.7204	0	0		5.1	5.9	8.6	14.7	9.8	12.6	2.1	50.2
87	1	55	180	92.5	28.5494	0	0		-1.3	3.9	1.5	8.4	8.3	4.7	14.8	30.8
88	1	55	170	72	24.9135	0	0		-0.7	7.5	4.2	6	6.1	2.3	8.4	32.8
89	1	55	168	59.8	21.1876	0	0		2.2	0.8	1.7	13	7.5	4.8	15.3	32
90	1	55	164	57	21.1927	0	0		-0.6	1.8	6.8	9.2	8	9.9	7.1	12.6
91	1	53	165	63	23.1405	0	0		3.2	7.1	8.9	9.5	6.1	0.8	20.3	13.3
92	0	52	155	58	24.1415	0	1		0.4	2.1	5.8	4.4	0	6.9	12.4	23
93	1	51	170	78	26.9896	1	1		1.2	2.7	10.7	7.2	7.7	8.3	13.7	36.5
94	1	51	170	63.8	22.0761	0	1		0	3.9	6.1	4.2	0	0.1	18.4	25.3
95	1	51	170	65	22.4913	0	0		0	4.8	6.3	8.2	5.6	3.9	13.5	29.5
96	0	50	158	64	25.6369	1	1		0.2	0.7	0.8	0.8	6.9	5.1	18.3	29.1
97	1	50	170	80	27.6817	0	1		-0.7	0.7	6.5	6.7	6.4	-1.7	4.3	14.2
98	0	50	155	58	24.1415	0	0		-1.1	-0.4	-1.8	-2.6	-2.1	-2.3	11.6	14.8
99	0	50	155	58	24.1415	0	0		-1.9	1.3	0	0.2	5.2	2.2	4.7	24.4
100	1	48	172	63	21.2953	0	0		-2.5	-1.4	7.4	3.5	10.7	5.4	10.9	10.2
101	0	48	157	76	30.8329	0	0		1.7	-2.8	0.5	1.2	4.6	1.2	9.3	37.2
102	0	45	159	66	26.1066	0	0		1.7	4.7	1.8	6.8	5.6	8.1	16.6	27.7
